# Supplementary material for: The outcomes and decision-making process for neck lymph nodes with indeterminate fine-needle aspiration cytology
Source: PLoS One. 2021 Feb 4;16(2):e0246437. doi: 10.1371/journal.pone.0246437 (PMC7861456; doi:10.1371/journal.pone.0246437)
Supplement: S1 Table — (XLSX) [file pone.0246437.s001.xlsx]

## Sheet: 2007-2017
Age	sex	side	Final diagnoses	Neck malignancy	Prior history of malignancy	cytology	cytology classification	size(short)	Size(long)	S/L ratio	Boundary	Internal echogenicity	Echogenicity	Calcification	Architecture	Hilar echogenicity	Vascular pattern
42	1	1	3	1	1	Presence of a few highly atypical cells in a necrotic background.Metastatic carcinoma is suspicious	5	0.77	1.66	0.463855	0	1	3	0	0	1	0
47	1	1	3	1	0	Suspicious for metastatic squamous cell carcinoma.	5	1.66	2	0.83	1	1	3	1	0	1	0
88	1	2	10	1	1	Suspicious for squamous cell carcinoma	5	2.27	4.02	0.564677	0	0	3	0	1	1	1
51	1	2	2	1	0	Lymph node, left neck, aspiration, suspicious for malignancy.Highly atypical cells, suspicious for malignancy (? poorly differentiated carcinoma or lymphoma); advise check other diagnostic studies	5	1.95	2.56	0.761719	0	0	3	0	1	1	0
43	1	3	1	1	0	Suspicious for lymphoma.Lymph node biopsy is recommended.	5	2.61	4.96	0.52621	1	0	2	0	1	1	0
51	1	1	3	1	1	Suspicious for metastatic carcinoma.	5	0.66	1.07	0.616822	0	0	3	0	1	1	0
51	1	1	3	1	1	Neck, right submandibular, aspiration, cannot exclude metastatic carcinoma.Focal (5-10 cells) atypical cells, cannot exclude metastatic carcinoma; advise check other diagnostic studies.	5	1.5	1.7	0.882353	0	1	3	0	1	1	0
49	1	2	3	1	1	Highly atypical cells.	5	0.71	1.62	0.438272	0	1	3	0	1	1	0
47	1	2	8	1	0	It shows a necrotic background with a few inflammatory cells, some pyknotic cells and a few aggregates of highly atypical epithelial cells with abundant cytoplasm, large nuclei and prominent one to several nucleoli. After taking Prof. Kuo`s opinion into consideration, metastatic carcinoma is suspected.	5	2.31	3.89	0.59383	1	1	3	1	1	1	0
55	1	1	5	1	1	Lymph node, right neck, aspiration, suspicious for metastatic squamous cell carcinoma.Atypical degenerative cells of undetermined significance, cannot exclude metastatic squamous cell carcinoma. Advise check other diagnostic studies.	5	1.09	1.35	0.807407	1	1	3	1	1	1	0
46	0	1	7	1	1	Suspicious for metastatic carcinoma.Cystic change with some colloid, clusters of follicular-like cells with focal nuclear atypia and nuclear pseudoinclusion are seen in a background lacking of lymphoid tissue. Please correlate with clinical findings.	5	0.53	0.9	0.588889	0	0	3	0	1	1	0
38	1	3	3	1	0	Suspicious for metastatic squamous cell carcinoma.	5	2.99	4.02	0.743781	0	1	3	1	1	1	1
59	1	3	3	1	1	Suspicious for metastatic squamous cell carcinoma.Numerous anuclear squamous cells with keratinization and some containing highly atypical shadow of degenerated nuclei. Please correlate with clinical findings.	5	1.49	2.7	0.551852	0	0	3	0	0	1	0
34	1	3	2	1	0	Metastatic carcinoma is suspected.	5	1.66	2.01	0.825871	0	0	3	0	1	1	0
60	1	2	5	1	0	Suspicious for metastatic squamous cell carcinoma.	5	0.76	1.03	0.737864	0	0	3	1	1	1	1
58	1	3	6	1	1	Necrosis with many neutrophils and some atypical squamous cells with keratinization, suspicious for metastatic squamous cell carcinoma. Please correlate with clinical findings.	5	2.38	5.16	0.46124	0	1	3	1	0	1	0
58	1	3	6	1	1	Suspicious for metastatic squamous cell carcinoma.Necrosis with many degenerated inflammatory cells and some atypical squamous cells with keratinization and/or N/C increased, suspicious for metastatic squamous cell carcinoma. Please correlate with clinical findings.	5	3.98	5.55	0.717117	0	1	3	1	0	0	0
75	0	2	11	1	1	Some highly atypical cell clustes, can not exclude metastatic carcinoma. Please correlate with clinical presentation and other studies.	5	0.58	0.58	1	0	0	3	0	1	1	0
59	1	2	6	1	1	Suspicious for metastatic squamous cell carcinoma.	5	1.54	2.09	0.736842	0	0	3	1	1	1	0
88	1	2	3	1	1	Suspicious for metastatic carcinoma or other neoplasm. Please correlate with clinical presentation and other studies.	5	1.58	2.45	0.644898	0	0	3	0	1	1	1
62	1	1	1	1	0	Labeled as `R`t neck mass, level II-III`Suspicious for lymphoma. Presence of many discohesive, large-sized atypical cells. Suggest excisional biopsy for further evaluation.	5	0.62	0.67	0.925373	0	0	3	0	1	1	0
70	0	2	12	1	1	Atypical epithelial cells present.It is suspicious for metastatic carcinoma.	5	1.06	1.26	0.84127	0	0	3	0	1	1	1
60	1	2	6	1	1	Suspicious for metastatic carcinoma, could be squamous cell carcinoma.	5	1.44	1.73	0.83237	0	1	3	0	1	1	1
53	1	1	13	1	1	Scant atypical cells, suspicious for metastatic carcinoma. Please correlate with clinical presentation and other studies.	5	0.81	1.23	0.658537	0	0	3	0	1	1	0
53	1	1	3	1	0	Many mature squamous cells and a few atypical cells, suspicious for metastatic squamous cell carcinoma.	5	2.15	3.87	0.555556	1	1	3	1	1	1	0
60	1	1	7	1	0	Labeled as `R`t level IV LN`.Atypical nests of epithelial cells with nuclear crowding and grooving, suspicious for metastatic papillary thyroid carcinoma. Please correlate with clinical findings and check thyroid.	5	1.53	2.5	0.612	0	1	2	1	1	1	1
72	1	1	3	1	1	Suspicious for metastatic carcinoma.	5	1.27	1.47	0.863946	1	1	3	0	0	1	0
83	0	2	7	1	0	Suspicious for papillary thyroid carcinoma.	5	1.21	1.73	0.699422	1	1	3	0	1	1	1
65	1	1	17	0	1	Suspicious for metastatic squamous cell carcinoma. The amount of tumor cells is limited in necrotic background	5	1.49	1.58	0.943038	1	1	3	1	1	1	0
63	1	1	2	1	0	Suspicious for malignancy, see commentHigh cellular aspirate contains lymphoid stroma, large epithelial tumor clusters and some singly tumor cells. If this is from lymph node aspirate, it means metastatic carcinoma in lymph node. If this is salivary gland aspirate, possible diagnoses in this neck location include salivary gland tumor with abundant lymphoid stroma, such as mucoepidermoid carcinoma…	5	1.12	2.35	0.476596	0	0	3	0	1	1	0
49	1	1	17	0	0	Lymph node, right submandibular neck, aspiration, polymorphous cell pattern. It is difficult to entirely exclude lymphoma; advise check other diagnostic studiesor a repeat lymph node biopsy if clinically indicated.	5	1.81	3.5	0.517143	0	0	3	0	1	1	1
47	1	1	3	1	1	Suspicious for metastatic squamous cell carcinoma.	5	1.33	1.81	0.734807	1	1	3	0	1	1	0
50	1	1	5	1	1	Suspicious for metastatic squamous cell carcinoma.	5	0.92	1.96	0.469388	0	0	3	0	1	1	0
50	1	2	2	1	1	Suspicious for metastatic carcinoma.	5	0.82	1.48	0.554054	1	0	3	0	1	1	0
30	0	3	7	1	1	Suspicious for papillary thyroid carcinoma	5	1.17	1.88	0.62234	1	1	3	1	1	1	1
48	1	1	3	1	1	Marked atypical squamous cells.Suspicious for metastatic squamous cell carcinoma.	5	1.31	2.72	0.481618	1	1	3	0	1	1	0
39	1	2	3	1	0	Tiny amount of highly atypical cells, suspicious for metastatic carcinoma.	5	0.9	1.64	0.54878	0	1	3	0	1	1	1
47	0	2	17	0	0	Presence of a few atypical epithelioid cells in necrotic background. A metastatic carcinoma is highly suspected.	5	1.03	1.17	0.880342	1	1	3	0	1	1	0
28	1	2	7	1	1	Some atypical epithelial cells with nuclear grooving and intranuclear inclusions, and few psammoma body-like are seen.Metastatic papillary thyroid carcinoma is highly suspected.	5	0.54	0.59	0.915254	1	1	3	1	1	1	0
42	1	1	7	1	1	Some atypical follicular cells, suspicious for papillary thyroid carcinoma	5	0.54	0.78	0.692308	0	0	3	1	1	1	0
63	1	1	5	1	1	Atypical cells with necrosis, suspicious for metastatic carcinoma.	5	1.17	1.69	0.692308	1	1	3	0	1	1	1
58	1	3	1	1	0	Suspicious for malignant lymphoma. Excisional biopsy or tissue flow cytometry is recommended for further immunophenotyping.	5	1.55	3.17	0.488959	1	1	3	0	1	1	1
53	1	1	3	1	1	Suspicious for malignant cells.	5	2.12	3.13	0.677316	1	1	2	0	1	1	1
42	1	1	7	1	1	Labeled as Right:Suspicious for metastatic papillary thyroid carcinoma.	5	0.64	1.19	0.537815	1	1	3	0	1	1	1
33	0	1	7	1	0	Unusual aspirate consists of cystic fluid, foamy macrophages and atypical epithelial cells in clusters. This is totally different from usual lymph node aspiration with abundant lymphoid cells. The morphology of these atypical epithelial cells is suspicious for papillary thyroid carcinoma (calcification and papillary structures). However, no additional cells are available for immunocytochemical st…	5	0.39	0.68	0.573529	1	1	3	1	1	1	0
56	1	1	6	1	1	Many anucleated squamoid cells.Metastatic squamous cell carcinoma is suspected.	5	1.14	1.75	0.651429	1	1	3	1	1	1	0
70	1	1	1	1	0	Suspicious for lymphoma.Many lymphoid cells, most are large lymphoid cells.Excisional biopsy is recommended.	5	3.57	5.53	0.64557	1	1	3	0	1	1	1
38	1	1	1	1	0	Increase population of large atypical lymphocytes, suspicious for lymphoma.Please correlate with clinical information and biopsy is recommeded.	5	1.1	2.04	0.539216	0	0	3	0	1	1	0
31	1	2	2	1	0	Aggregates of highly atypical cells with necrosis-like feature. Please consider tissue biopsy for further study.	5	1.83	4.38	0.417808	0	0	3	0	1	1	1
54	1	1	14	1	0	Highly atypical cells, suspicious for metastati carcinoma.	5	1.22	2.25	0.542222	0	1	3	0	1	1	0
49	1	1	5	1	0	Thick smear obscures the cytology detail.Few atypical squamous cells in necrotic background are present. It is suspicious for metastatic squamous cell carcinoma.	5	1.05	1.44	0.729167	0	0	3	0	1	1	0
49	1	1	7	1	1	Atypical follicular cells with few vague pseudoinclusions.It is suspicious for papillary carcinoma.	5	0.41	0.49	0.836735	0	0	3	0	1	1	0
46	1	1	7	1	1	Highly atypical cells, suspicious for metastatic carcinoma.	5	0.61	0.62	0.983871	0	0	3	0	1	1	0
67	1	1	3	1	1	Suspicious for metastatic squamous cell carcinoma.Necrosis, many anucleated squamous cells and a few multinucleated histiocytes present.	5	1.42	1.62	0.876543	0	1	3	0	1	1	0
49	0	3	7	1	0	Suspicious for papillary thyroid carcinoma.Atypical follicular cells with nuclear grooving, enlarged nuclei and architectural atypia are seen. A few pigmented macrophages and some colloid are seen. No lymphoid background is found. Please correlate with clinical findings.	5	1.57	1.91	0.82199	1	1	3	0	0	1	0
53	0	2	15	1	1	Highly atypical cells with marked degeneration.Metastatic carcinoma is suspected.	5	0.68	0.96	0.708333	0	0	3	0	1	1	0
41	1	1	17	0	1	Atypical large-sized cells are seen in a lymphoid background, suspicious for metastatic carcinoma. Please correlate with clinical findings or perform excisional biopsy for further evaluation.	5	0.52	0.84	0.619048	0	0	3	0	1	0	0
76	0	1	1	1	0	suspicious for lymphoma	5	1.07	2.59	0.413127	0	0	3	0	1	1	1
55	1	1	3	1	1	A few dysplastic squamous cells present. Suspicious for metastatic squamous cell carcinoma.	5	1.11	1.68	0.660714	0	1	3	0	1	1	0
64	1	2	8	1	0	Highly atypical cells, suspicious for metastatic carcinoma.	5	2.39	5.23	0.456979	0	1	3	0	1	1	1
73	1	1	3	1	0	Presence of mature-looking squamous cells and dysplastic keratinizing cells and non-keratinizing cells in an inflammatory and necrotic background, suspicious for metastatic carcinoma.	5	2.15	2.32	0.926724	1	1	3	0	1	1	1
64	1	1	4	1	0	Suspicious for metastatic carcinoma, might be squamous cell carcinoma.	5	2.49	4.63	0.537797	1	1	3	0	1	1	1
56	0	2	2	1	0	Suspicious for malignancy. Presence of large atypical cell aggregates with prominent nucleoli in a lymphoid background.	5	0.82	2.15	0.381395	0	0	3	0	1	1	0
52	1	3	3	1	0	Atypical cells present, suspicious for metastatic carcinoma, other malignancy or tumor. Please correlate with clinical presentation and other studies.	5	1.34	1.81	0.740331	0	1	3	0	1	1	1
60	1	2	6	1	1	Marked atypical squamous cells, suspicious for metastatic squamous cell carcinoma.	5	0.62	0.85	0.729412	1	1	3	0	1	1	0
71	1	2	8	1	0	Small clusters of highly atypical cells, suspicious for metastatic carcinoma. Please correlate with clinical findings.	5	1.63	4.33	0.376443	0	0	3	0	1	1	1
64	0	2	12	1	1	Scant highly atypical cells, suspicious for metastatic carcinoma.	5	1.37	2.72	0.503676	1	0	3	0	1	1	1
68	1	2	5	1	0	Suspicious for metastatic squamous cell carcinoma.	5	1.58	2.18	0.724771	0	1	3	1	1	1	0
56	0	1	7	1	1	Highly atypical cells, suspicious for papillary carcinoma.	5	0.61	0.64	0.953125	1	0	3	0	1	1	1
66	1	1	2	1	0	Suspicious for malignancy.	5	1.61	2.96	0.543919	0	1	3	0	1	1	0
22	0	2	17	0	0	Lymph node, left neck, FNAC, 1). polymorphous cell pattern, 2). focal atypical cells of undetermined significance.Polymorphous lymphoid cells, some spindle cells (probably fibrotic tissue-like), focal multinucleate giant cell, focal atypical cells of undetermined significance, it is difficult to diagnose due to obscuring artifact; advise clinical correlation, check other diagnostic studies or a r…	3	0.71	1.26	0.563492	0	0	3	0	1	1	0
48	1	2	17	0	0	Neck, left, FNAC, focal atypical cells of undetermined significance.	3	0.39	0.86	0.453488	0	0	3	0	1	1	0
51	1	1	7	1	1	Abundant macrophages, foamy cells and few giant cells present.Some atypical cells with enlarged nuclei, degeneration and crush artifact are seen.After consultation, papillary carcinoma can not be excluded. Please correlate with the clinical feature for further management.	4	0.3	0.76	0.394737	0	0	2	0	1	0	0
60	1	1	8	1	0	Mixed populations of lymphoid cells and a few degenerated atypical cells are seen.	3	0.9	1.38	0.652174	0	0	3	0	1	0	0
44	1	2	5	1	1	Abundant lymphoid cells with scattered atypical cells are seen. These scattered atypical cells have nuclear enlargement and crush effect. Some of them appear naked nuclei with air dry effect. Since neither evident cell cohesion with distinct cell border nor hyperchromatic chromatin is seen, this is considered as atypia only.	3	0.58	0.86	0.674419	1	1	3	1	1	1	0
53	1	2	17	0	1	Scant atypical squamous cells, can not exclude the possibility of metastasis.	3	0.95	1.59	0.597484	1	0	3	0	1	1	1
49	1	1	17	0	1	Atypical degenerative squamous cells.	4	0.92	1.52	0.605263	0	0	3	0	1	1	0
45	1	3	1	1	0	Lymph node, neck, level IV, right, needle biopsy, atypical lymphoid hyperplasia, (see comment)	4	1.24	1.9	0.652632	0	0	3	0	1	0	0
63	1	1	1	1	1	Lymph node, right neck, aspiration, monotonous small-cell pattern.Focal atypical small lymphoid cells identified, cannot entirely exclude neoplastic. Advise check other diagnostic studies.	3	0.61	1.44	0.423611	0	0	3	0	1	0	0
63	1	1	1	1	0	Lymph node, right neck, aspiration, monotonous small-cell pattern. Focal atypical small lymphoid cells identified, cannot entirely exclude neoplastic. Advise check other diagnostic studies.	3	0.74	1.67	0.443114	0	0	3	0	1	0	0
68	0	1	1	1	0	Presence of increased large atypical lymphocytes.Biopsy might be recommended if malignancy is suspected clinically.	4	0.69	0.92	0.75	0	0	3	0	1	1	0
57	1	1	8	1	0	A few atypical cells with hemorrhage and few inflammatory cells, lack of a definite lymphoid background. Neoplasm cannot be excluded. Please correlate with clinical findings, check other diagnostic studies and biopsy if neoplasm is suspect clinically.	3	2.12	3.63	0.584022	0	1	3	0	1	1	1
47	0	2	2	1	0	Few atypical cells with focal crush effect are present.Mixed populations of lymphoid cells seen in the background.Please follow up and correlate with the clinical for management.	3	0.61	0.87	0.701149	0	0	3	0	1	1	1
63	0	1	7	1	1	Cystic fluid with macrophages. Atypia of undetermined significancy.Presence of colloid and bland-looking follicular cells.=======Diagnostic category and Risk of malignancy=======Benign: 0-3%Atypia of undetermined significancy: 5-15%Follicular neoplasm or Suspicious for follicular neoplasm: 15-30%Suspicious for malignancy: 60-75%Malignant: 97-99%Reference: The Bethesda System for Reporting Thyroid…	4	0.92	0.99	0.929293	0	1	1	1	0	1	1
55	1	1	17	0	0	Atypia of undetermined significance.A few mixed population of polymorphous lymphoid cells and anucleated squamous cells present. Please correlate with clinical features and follow up.	4	0.79	1.27	0.622047	0	0	3	0	1	0	0
60	1	1	17	0	0	Small lymphoid cells present. Tiny focus of marked degenerated cells with atypia is seen, but there is no definite viable neoplastic cells. Please correlate with clinical findings and follow up.	3	0.43	0.9	0.477778	0	0	3	0	1	0	0
38	0	1	7	1	0	Suspicious for neoplasm.RBCs, macrophages and few lymphoid cells are seen. Atypical follicular cells in nests are present and no definite nuclear feature of thyroid papillary carcinoma is noted.	3	1.3	2.46	0.528455	0	1	1	1	1	1	1
51	1	1	17	0	1	Atypical follicular cells in nests are present and no definite nuclear feature of thyroid papillary carcinoma is noted.	4	0.47	0.72	0.652778	0	0	3	0	1	0	0
29	0	2	17	0	0	Mixed lymphoid populations cells in the background and a few atypical larger cell clusters present. Neoplasm may not be totally excluded by cytology. Please correlate with clinical findings, follow up and excisional biopsy is recommended if neoplasm is suspected clinically.	3	0.94	2.34	0.401709	0	0	3	0	1	0	0
46	1	1	18	0	0	Suboptimal specimen due to lack of lymphoid cells.Only scarce atypical degenerated cells present in a markedly necrotic background. Further investigation and biopsy are recommend.	3	1.13	1.95	0.579487	1	0	3	0	1	1	0
82	1	3	15	1	0	Atypical cells in necrotic background.	4	3.32	6.52	0.509202	1	1	3	0	0	1	0
64	1	2	17	0	0	Atypical keratinized squamous cells with thick cytoplasm, many inflammatory cells and degenerated cell debris are seen.Please correlate with the clinical and follow up.	4	1.86	2.78	0.669065	0	0	3	0	1	1	0
70	1	1	1	1	0	AtypicalPresence of heterogenous lymphoid cells with a few immature lymphoid cells. Presence of mitosis.Please correlate with clinical finding.	4	0.69	1.06	0.650943	0	0	3	0	1	1	0
73	1	2	17	0	1	Atypia of undetermined significance.Mixed populations of lymphoid cells and a few atypical cell clusters with mild nuclear enlargement, indefinite for epithelial cells or lymphoid cells. Please correlate with clinical findings and check other diagnostic studies.	3	0.55	0.76	0.723684	0	0	3	0	1	1	0
56	0	1	18	0	0	Suboptimal specimen.Scant atypical degenerated and epithelioid cells in the necrotic background with a few inflammatory cells. No obvious lymphoid background. Further investigation and biopsy are recommend.	3	1.24	1.89	0.656085	0	0	3	0	0	1	0
16	0	2	17	0	0	Mixed populations of lymphoid cells with tingible body macrophages present. Immature cells and few cells with focal atypia are seen.Biopsy might be considered if neoplasm suspected or clinical indicated.Please correlate with the clinical and follow up.	3	0.44	0.8	0.55	0	0	3	0	1	0	0
40	1	3	17	0	1	Blood and few lymphoid cells present.Scant atypical cells with crushed effect noted.Please correlate with the clinical and follow up.	3	0.57	0.95	0.6	0	0	3	0	1	1	0
47	1	1	3	1	0	Presence of few atypical keratinized cells, can not exclude metastasis. Please correlate with clinical presentation and other studies.	3	0.73	1.24	0.58871	0	0	3	0	1	1	0
40	1	3	17	0	1	A few atypical cell present.Please correlat with clinical findings.	3	0.48	0.79	0.607595	0	0	3	0	1	1	0
36	0	2	17	0	0	Few cells with mild atypia and irregular nuclei present, but they are limited.The background shows mixed populations of lymphoid cells with viable tingible bodies.Biopsy if neoplasm suspected or clinical indicated.Please correlate with the clinical and follow up.	3	0.6	0.95	0.631579	0	0	3	0	1	1	0
59	1	1	17	0	1	Few atypical squamous cells present.The cells are very limited.Please correlate with the clinical and follow up.	3	0.74	1.47	0.503401	1	0	3	0	1	1	0
38	0	2	7	1	0	Some atypical cells.	4	1.41	2.73	0.516484	0	1	1	1	0	1	1
43	1	2	17	0	0	Lymph nodes, left neck, excision, follicular hyperplasia, with atypical lymphocytes(see comment)	4	1.78	2.48	0.717742	0	0	3	0	1	1	1
59	1	1	16	1	1	Atypical squamous cells.	4	0.83	0.96	0.864583	1	1	3	0	1	1	0
21	1	1	17	0	0	Presence of small-lymphocyte predominant lymphoid tissue with focal atypical features.If malignancy is suspected, total removal of the lesion (for diagnosis) is recommended.	3	0.33	1.4	0.235714	0	0	3	0	1	0	0
61	0	2	17	0	1	Mixed populations of lymphoid cells and histiocytes are seen.Scant cells with mild atypia present.May biopsy if neoplasm suspected or clinical indicated.Please correlate with the clinical and follow up.	3	0.65	1.33	0.488722	0	0	3	0	1	1	0
18	1	1	17	0	0	Presence of small-lymphocyte predominent lymphoid tissue with heterogenous appearance. Scattered tingible-body macrophages are discernible. Tiny foci reveal a few atypical lymphoid cells. If malignancy is suspected, total removal of the lesion (for diagnosis) is recommended.	3	1.72	3.13	0.549521	0	1	3	0	1	1	1
47	1	1	3	1	1	Atypia, see commentModerate cellular aspirate contains abundant keratinized squamous cells with absent to minimal cytological atypia. There is neither tumor necrosis nor lymphoid background to confirm the lymph node origin.This can be consistent with epidermal cyst or other benign cystic lesion. However, under the clinical history of previous head and neck squamous cell carcinoma with neck metast…	4	1.86	2.62	0.709924	1	1	3	0	0	1	0
24	0	1	17	0	0	Presence of degenerated atypical cells with nuclear molding.If malignancy is suspected, total removal of this lesion (for diagnosis) is recommended	4	0.45	1.13	0.39823	0	0	3	0	1	1	0
51	0	1	17	0	0	Mixed populations of lymphoid cells with focal nuclear atypia are seen.Tingible body macrophages are also present.	3	0.48	0.93	0.516129	0	0	3	0	1	0	0
48	1	2	17	0	1	Neck, midline, aspiration, atypical cells of undetermined significance.Focal atypical cells, predominantly naked nuclei probably reactive atypia, cannot entirely exclude neoplasm.	3	0.36	0.76	0.473684	0	0	3	0	1	0	0
46	1	2	17	0	1	Cystic fluid with RBCs, macrophages and scant atypical follicular cells, it is difficult to make a definite diagnosis.	3	0.42	0.45	0.933333	1	1	3	1	1	1	0
52	1	2	17	0	0	Few atypical cells.	3	0.72	0.96	0.75	0	0	3	0	1	1	0
43	0	2	17	0	0	Lymph node, left neck, aspiration, polymorphous cell pattern.Focal (10-15 cells) atypical cells of undetermined significanc	3	0.42	1.22	0.344262	0	0	3	0	1	1	0
66	0	1	3	1	1	Atypical cells present.	4	1.38	1.89	0.730159	0	1	3	0	1	1	0
30	1	1	1	1	1	Atypical cells present.Biopsy please.	4	2	2.52	0.793651	1	0	3	0	1	1	0
34	1	2	17	0	0	Neck, submental, aspiration, focal atypical cells of undetermined significance.	3	0.94	1.28	0.734375	1	0	3	0	1	1	0
31	0	2	20	0	0	Atypical cells present.Some atypical cells with epithelial-like pattern and crush effect seen. No apparent malignant cytologic atypia.Please correlate with the clinical feature.Biopsy is recommended	4	1.27	2.14	0.593458	0	1	3	1	1	1	0
35	0	1	17	0	0	ixed population of lymphoid cells with tingible body macrophages and focal atypical granuloma-like epithelioid cell clusters are present.	3	0.76	2.69	0.282528	0	0	3	0	1	0	0
44	1	1	17	0	1	Atypical cells.	4	0.58	0.68	0.852941	0	0	3	0	1	1	0
56	1	3	17	0	0	Lymph node, neck, right, biopsy, atypical lymphoid infiltrate	4	1.48	2.03	0.729064	1	1	3	0	1	1	1
77	1	1	15	1	0	Scant atypical cells.If malignancy is suspected, total removal of this lesion (for diagnosis) is recommended.	3	2.02	4.1	0.492683	1	1	3	0	1	1	1
59	1	1	17	0	0	Lymph node, left neck, aspiration, polymorphous cell pattern.Some large cells show cytologic atypia; advise clinical correlation, check other diagnostic studies, a repeat FNAC or biopsy if clinically indicated.	4	0.37	1.12	0.330357	0	0	3	0	1	0	0
30	0	2	17	0	0	ymph node, left neck, aspiration, polymorphous cell pattern.Some large cells show cytologic atypia; advise clinical correlation, check other diagnostic studies, a repeat FNAC or biopsy if clinically indicated.	4	0.83	1.01	0.821782	0	0	3	0	1	0	0
20	0	2	17	0	0	Atypia of undetermined significance.Mixed populations of lymphoid cells with increased immature cells and tingible body macrophages are seen.	4	0.96	1.1	0.872727	0	0	3	0	1	1	0
48	1	1	1	1	0	Atypia.Mixed sized lymphoid cells with focal irregular nuclei and atypia are seen.No epithelial cell is found.Biopsy if neoplasm suspected or clinical indicated	4	1.3	2.18	0.59633	0	0	3	0	1	1	1
71	1	2	4	1	0	Most necrotic debris with no viable nuclei present.Scant keratinized cytoplasm is seen. Tumor necrosis can not be excluded.Please correlate with the clinical feature.	3	3	3.34	0.898204	1	1	3	0	1	1	0
45	1	1	17	0	1	Atypia.Many mature squamous cells present, with minimal cellular atypia.	4	1.19	1.34	0.88806	0	0	2	0	1	1	0
45	1	2	4	1	0	Marked atypical squamous cells.	4	1.32	1.77	0.745763	0	1	3	0	1	1	0
77	0	2	3	1	0	Some atypical squamous cells admixed with mature keratinized cells and inflammatory cells present.No definite salivary gland acini noted.Biopsy is recommended if neoplasm suspected.	4	1.86	4.37	0.425629	0	0	3	0	1	1	0
31	0	1	17	0	0	Few atypical cells present, favor epithelial origin.No lymphoid background note	3	0.55	1.9	0.289474	0	0	3	0	1	1	0
33	0	1	7	1	1	Presence of atypical cells.	4	0.59	0.6	0.983333	1	1	3	0	1	1	0
41	1	2	1	1	0	Some atypical cells in background of polymorphous lymphoid cells.	4	1.95	4.07	0.479115	1	1	3	0	1	1	0
34	0	2	17	0	0	Few large-sized atypical cells with large nuclei but fine chromatin and moderate amount of cytoplasm are identified. The background reveals scattered mixed inflammatory cells. Suggest clinical correlation and excisional biopsy for further evaluation.	4	2.02	3.69	0.547425	0	1	3	0	1	1	0
73	1	3	17	0	0	Lymph node, neck, left, US-CNB, atypical lymphoid proliferation	4	1.78	3.53	0.504249	1	1	3	0	1	1	1
37	0	2	17	0	0	Atypical crush cells present.Presence of stroma cells,histiocyte and lymphoid cells.	4	0.62	1.25	0.496	0	0	3	0	1	0	0
51	0	3	17	0	0	Lymph node, neck, right, needle biopsy, atypical lymphoid infiltrate	4	1.27	2.1	0.604762	0	0	3	0	1	1	0
14	0	2	20	0	0	Few atypical epithelioid cells with generally small-sized lymphoid cells.	3	1.78	2.76	0.644928	0	0	3	0	1	1	1
46	1	2	3	1	0	Atypical cells present.	4	0.69	1.01	0.683168	0	1	3	0	1	1	1
48	1	2	17	0	0	Few epithelioid-like cells with mild atypia are seen.	3	1.38	2.47	0.558704	0	0	3	0	1	1	1
27	0	1	17	0	0	A few clusters of atypical epithelioid cells in a background of mixed population of lymphoid cells and histiocytes. Please correlate with clinical findings and follow up. If malignancy is suspected, suggest excisional biopsy.	3	0.51	1.15	0.443478	0	0	3	0	1	0	0
61	0	3	17	0	1	Generally small-sized lymphoid cells, with scant atypical cells. Please correlate with clinical presentation and other studies.	3	0.63	0.91	0.692308	0	0	3	0	1	0	0
68	1	2	17	0	0	Atypical lymphoid infiltrates.	4	0.64	1.03	0.621359	0	0	3	0	1	0	0
47	1	1	17	0	0	Scant mild atypical cells.	3	0.52	1.03	0.504854	0	0	3	0	1	1	0
42	0	3	17	0	0	Presence of atypical epithelioid cells. Please correlate with clinical findings and perform excisional biopsy if indicated.	4	0.56	1.6	0.35	0	0	3	0	1	0	0
54	0	2	7	1	1	Few atypical cells present, suspicious for metastatic carcinoma.	3	0.45	1.01	0.445545	0	0	3	0	1	0	0
55	0	1	3	1	0	Atypia of undetermined significance.	4	1.22	1.48	0.824324	0	1	3	0	1	1	0
59	0	1	17	0	0	Atypical cells present.	4	0.42	0.91	0.461538	0	0	3	0	1	1	0
79	0	1	17	0	0	Necrotic debris and few atypical cells.Contaminated by abundant talcum powder.	3	1.46	1.99	0.733668	0	0	3	0	1	1	1
45	1	1	2	1	1	Soft tissue, aspiration, 1). presence of atypical cells (see description), 2). pus materials, compatible with tissue of necrotic abscess.Description:A few atypical cells, undetermined significance, are included, but showing a severe crushing artifact. Follow-up the case is suggested.	4	1.86	3.02	0.615894	1	1	3	0	1	1	0
40	0	1	17	0	0	Lymph node, neck, right, aspiration, in favor of reactive lymphoid hyperplasia (see description).[Description]It appears a polymorphous population of lymphocytes in hyperplastic follicular and dissociated patterns. It is in favor of reactive lymphoid hyperplasia with follicular hyperplasia. No metastatic epithelial cells are demonstrated. Incidentally, scant foci present increased number of large…	3	1.45	2.43	0.596708	1	1	3	0	1	1	1
46	0	2	17	0	0	Few atypical cells with focal squamoid appearance are seen.Poor preservation of cells in liu`s stain, difficult to evaluate.Repeat cytology or biopsy is recommended.Please correlate with the clinical feature and further study.	3	0.43	1.02	0.421569	0	0	3	0	1	1	0
59	0	1	17	0	0	Lymph node, neck, right, aspiration, atypical cells of undetermined signigifacne, favor granuloma-assoicated inflammation (see description).[Description]Heterogenous and varied sized lymphoid cells are present, and with transformed centroblasts and lymphoblasts. Some mononuclear and histiocytoid cells are present, with atypical cytoarchitectural aggregates. It is in favor of granuloma-asscoiated …	4	0.74	0.84	0.880952	0	0	3	0	1	0	0
56	0	2	1	1	0	Mixed medium to scattered large sized atypical lymphoid cells with mitotic figures and apoptosis are present. Tingible bodies and evident crush artifact are seen.Hematologic neoplasm can not be excluded.Lymph node excisional biopsy is recommended. Further consultation is pending	4	1.51	2.02	0.747525	0	0	3	0	1	0	0
30	0	2	17	0	0	Lymph node, neck, left, aspiration, atypical lymphoid cells of undetermined significance, favor reactive.Heterogenous lymphocytes present nodular-like pattern, with increased large-sized and hyperchromatic transformed centrocytes and centroblasts. Recommend correlation with ultrasound data. Repeat aspiration or biopsy should be considered if clinically indicated.	4	1.03	1.41	0.730496	0	0	3	0	1	0	0
51	0	1	18	0	0	Suppurative inflammation with dense mixed acute, chronic inflammatory cell infiltrate and necrosis.One tiny focus of squamous cells with atypia is seen in the inflammatory background. The nature of these cells is undetermined.Please correlate with the clinical feature and follow up.	3	1.66	3	0.553333	1	1	3	0	1	1	0
51	0	2	17	0	1	Lymph node, left submandibular, aspiration, atypical cells of undetermined significance, focal	3	0.76	1.06	0.716981	0	0	3	0	1	0	0
51	0	2	17	0	1	atypical cells of undetermined significance	3	0.76	1.06	0.716981	0	0	3	0	1	0	0
47	1	2	9	1	1	Metastatic carcinoma.Please correlate with the clinical feature.	3	1.84	2.07	0.888889	1	0	3	0	1	1	0
31	0	1	19	0	0	Lymph node, neck, right, aspiration, atypical lymphoid cells of undetermined significance.Dispersed cells, monotonous small- to medium-sized, but a low-grade lymphoma cannot be entirely excluded. Clinical correlation is advised. A repeat aspirate or biopsy after an appropriate interval of observation might be helpful if clinically indicated.	4	0.51	1.2	0.425	0	0	3	0	1	1	0
51	1	2	17	0	1	atypical cells of undetermined significance, focal.Focal atypical cells; interpretation is limited by insufficient atypical cells and severe crush artifact (? mixed chronic inflammatory cells or tumor cells). Recommend clinical follow-up or repeat FNA if clinically indicated.	3	0.91	1.33	0.684211	0	1	3	0	1	1	1
43	1	2	17	0	0	Presence of a few atypical cells in the necrotic background.Excision for diagnosis is recommended.	3	1.69	1.95	0.866667	0	1	3	0	0	1	0
59	0	2	17	0	0	Lymph node, neck, left, aspiration, atypical lymphoid hyperplasia.Mixed patterns of reactive and atypical lymphoid proliferation.	4	0.95	1.34	0.708955	0	0	3	0	1	1	0
69	1	2	3	1	1	Extensive necrosis with debris, mixed inflammatory cells and crystals are present.No definite malignant cell is seen.After consultation, tumor necrosis can not be total excluded.Please correlate with the clinical feature.	3	0.71	1.09	0.651376	0	0	3	0	1	1	0
61	1	1	3	1	1	Location: ? Lymph node.Category: Suspicious for neoplasm.Focal sheets or clusters of epithelial cells, with cytological and architectural atypia, suspicious for neoplasm.Recommend management: Correlation of clinical or image diagnosis, or total removal if clinically indicated.	3	1.65	3.74	0.441176	1	1	3	0	1	1	0
26	1	1	17	0	0	Presence of mainly small-to-medium-sized lymphoid tissue.Scattered tingible-body macrophages are discernible.Focal atypical feature (monotonous appearance) is found, but nuclear membrane irregularity is equivocal.Please correlate with clinical information.Total removal of this lymph node (for diagnosis) may be considered if clinically indicated.	3	0.91	1.31	0.694656	0	0	3	0	1	0	0
24	1	1	17	0	0	Mixed large atypical lymphoid cells and small lymphocytes.	4	0.79	1.36	0.580882	0	0	3	0	1	1	0
47	1	1	2	1	1	Neck, right, aspiration, necrosis.Cannt totally exclude tumoral necrosis; advise correlate clinical data.	3	0.69	1.02	0.676471	1	1	3	0	1	1	0
75	1	3	17	0	1	Presence of scant amount of atypical ovoid cells in a mixed lymphocytic background.Excisional biopsy (for diagnosis) is recommended if clinically indicated.	3	1.56	1.84	0.847826	0	1	3	1	1	0	0
37	0	1	17	0	0	Lymph node, right neck, aspiration, polymorphous lymphoid pattern with lymphohistiocytic aggregate.Some large lymphoid cells present mild cytologic atypia;	3	0.55	1.33	0.413534	0	0	3	0	1	0	0
44	1	3	2	1	0	Atypical degenerated cells of undetermined significance.These atypical cells are too degenerated to make a conclusive diagnosis.	4	1.25	1.49	0.838926	0	0	3	0	1	1	1
21	1	1	17	0	0	Lymph node, right posterior neck, aspiration, polymorphous lymphoid pattern with focal atypical large cells.Focal atypical large cells, cannot exclude HRS cells; advise correlation with diagnosis of clinical and image. Recommend a repeat lymph node biopsy if clinically indicated.	3	0.37	1.25	0.296	0	0	3	0	1	0	0
25	1	2	19	0	0	Lymph node, left neck, aspiration, polymorphous lymphoid cell pattern.Focal immunoblasts with nuclear atypia (cannot exclude infectious mononucleosis, but less likely); scattered nuclear debris (? Kikuchi disease); advise correlate clinical diagnosis or other diagnostic studies.	4	0.98	1.88	0.521277	0	0	3	0	1	0	0
39	1	2	18	0	0	Mixed inflammatory cells with few atypical cells.Please correlate with clinical information.	3	1.38	1.64	0.841463	0	0	3	0	0	1	0
55	0	1	17	0	0	Neck, right, aspiration, atypical cells of undetermined significance.Mixed acute and chronic inflammatory cells with granuloma-like histiocytoid cells; some atypical cells, with mild cytologic and architectural atypia, cannot exclude neoplasm.Advise clinical follow-up or check other clinical studies.	4	1.27	1.69	0.751479	1	1	3	0	0	1	0
36	0	3	17	0	0	Lymph node, left neck, aspiration, polymorphous cell pattern.Scattered large cells, with focal cytologic atypia; advise clinical follow-up or a repeat FNAC after an appropriate interval of observation if clinically indicated.	3	0.96	1.16	0.827586	0	0	3	0	1	0	0
74	0	2	17	0	0	Lymph node, neck, left submental, aspiration, polymorphous lymphoid cell pattern.Some lymphoid cells with focal cytologic atypia, but clotting and crushed artifacts preclude definitive evaluation; advise correlate clinical diagnosis or other diagnostic study.	3	0.71	1.4	0.507143	1	1	3	0	1	1	0
73	1	2	8	1	1	Atypical cellsThe background reveals numerous RBC and few mixed inflammatory cells. One atypical cell cluster with squamous differentiation is noted.	4	1.39	1.97	0.705584	1	1	2	1	1	1	1
73	1	1	17	0	1	Lymph node, neck, left, aspiration, consistent with poorly differentiated carcinoma with focal squamous differentiation.	4	0.48	1.1	0.436364	1	1	3	1	1	1	0
44	1	2	17	0	1	Scant atypical cells with nuclear pyknosis and degenerative cytoplasm.	3	0.45	0.52	0.865385	0	0	3	0	0	1	0
38	0	1	7	1	0	Lymph node, right neck, aspiration, polymorphous cell pattern.Focal intermediate to large size cells with marked nuclear atypia	4	0.73	0.76	0.960526	1	1	3	1	1	1	0
56	1	2	1	1	0	Atypia of undetermined significance.Presence of necrotic background. Lymphoid tissue with heterogenous appearance is seen	4	1.9	2.66	0.714286	0	0	3	0	1	1	1
60	0	2	3	1	1	Squamoid cells with focal nuclear atypia.	3	1.66	2.34	0.709402	0	0	3	1	1	1	1
29	0	2	7	1	0	Atypical cells.	4	1.09	2.7	0.403704	1	1	3	1	1	1	0
60	0	2	17	0	1	Lymph node, left neck, aspiration, polymorphous lymphoid cells with focal atypical cells.Focal atypical cells (? follicular cell or histiocyte/macrophage/mononuclear cell) of undetermined significance, with focal intranuclear pseudoinclusion; advise correlate diagnosis of clinical or image.	3	0.35	0.89	0.393258	0	0	3	0	1	0	0
46	1	1	17	0	0	atypical lymphoid hyperplasia. Prominent follicular pattern with increased centrocytes, atypical features of undetermined significance, recommend lymph node excision	4	1.82	2.56	0.710938	0	0	2	0	1	1	0
24	0	1	17	0	0	Necrotic cell debris. Thick smear obscures the evaluation. Biopsy is recommended if malignancy suspected and clinical indicated	3	0.86	1.71	0.502924	0	0	2	0	1	1	1
49	1	1	1	1	0	Atypical lymphoid cells with irregular nuclei are seen. Immature lymphoid cells and focal viable tingible bodies are present. The picture is suspicious of lymphoid neoplasm	4	2.07	3.21	0.64486	1	1	1	0	0	1	0
47	1	2	3	1	1	Lymph node, left neck, aspiration, atypical squamous cells of undetermined significance.Some atypical squamous cells, cannot exclude neoplasm.	4	0.83	1.03	0.805825	0	0	3	0	1	1	0
50	1	1	17	0	0	polymorphous pattern.Polymorphous small-, medium- and large-sized cells, with nuclear atypia. Advise a repeat aspirate or biopsy after an appropriate interval of observation may be helpful if clinically indicated. Recommend correlate other studies	4	1.59	2.37	0.670886	0	0	3	0	1	1	1
65	1	1	17	0	1	Scant amount of degenerated atypical cells in a background of small-lymphocyte predominent lymphoid tissue with heterogenous appearance.	3	0.48	1.34	0.358209	0	0	3	0	1	1	0
51	1	2	8	1	0	A few atypical cell clusters, squamous differentiated cells and many lymphoid cells in the necrotic background.Please biopsy.	3	1.58	2	0.79	0	0	3	0	1	1	0
48	0	1	17	0	0	Lymph node, right neck, aspiration, polymorphous lymphoid cell pattern with increased monotonous intermediate-sized cells.Increased number of monotonous intermediate-sized cells, based on this it is difficult to distinguish between reactive lymphoid hyperplasia, atypical lymphoid hyperplasia and malignancy. Advise correlate diagnosis of clinical, ultrasound or image. Recommend clinical follow-up …	4	0.37	1.42	0.260563	0	0	3	0	1	0	0
14	0	2	17	0	0	Neck, left, aspiration, necrosis of undeterminated significance, probably reactive/inflammation/infection.Necrosis with heterogeneous PMNs, chronic inflammatory cells and histiocytes. Some atypical nuclei are seen in the histiocytoid-like cells, but cannot exclude an atypical epithelioid or epithelial cells. Based on necrosis it is difficult to interpret. Advise correlate diagnosis of clinical, u…	4	1.71	3.94	0.43401	1	1	3	1	1	1	1
54	0	2	3	1	1	Tiny aggregates of atypical epithelioid cells.Total removal of this lesion (for diagnosis) is recommended if clinically indicated.	3	0.99	1.14	0.868421	1	1	3	0	1	1	1
39	1	3	17	0	0	1. Some oncocytic cells and mixed inflammatory cells in the necrotic background.A few atypical cells with nuclear pyknosis.Total removal of this lesion (for diagnosis) is recommended if clinically indicated. 2. Labeled as `lymph node`.Presence of small-lymphocyte predominent lymphoid tissue with heterogenous appearance.Scattered tingible-body macrophages are discernible.	3	1.1	1.43	0.769231	0	1	3	0	0	1	0
80	0	2	17	0	0	1. ATYPIA OF UNDETERMINED SIGNIFICANCE.Follicular cells, predominantly benign-appearing, with focal cytological atypia.A repeat aspirate after an appropiate interval might be helpful if clinically indicated. 2. Labeled as `lymph node`.Presence of mainly RBCs with scant inflammatory cells.	3	0.55	1.61	0.341615	0	1	3	0	1	1	0
62	1	2	18	0	0	A few atypical cell clusters with degeneration.Total removal of this lesion (for diagnosis) is recommended if clinically indicated.	3	1.12	1.41	0.794326	0	0	3	0	1	1	1
56	1	2	17	0	1	Lymph node, left neck, aspiration, polymorphous cell pattern.Focal atypica cells of undetermined significance, cannot entirely exclude neoplasm	3	0.54	1.62	0.333333	0	0	3	0	1	1	0
22	1	3	17	0	0	Many benign-appearing squamous cells with focal nuclear atypia in a necrotic background.The differential diagnosis includes an epidermal cyst or a metastatic squamous cell carcinoma.Please correlate with clinical information and surgical specimen (S2013005673).If malignancy is suspected, total removal of this lesion (for diagnosis) is recommended.	3	1.36	2	0.68	0	1	3	0	1	1	1
20	0	2	19	0	0	Lymph node, left neck, aspiration, polymorphous cell pattern.Focal large-sized cells with nuclear atypia; advise clinical follow-up, clinical correlation or a repeat biopsy if clinically indicated.	4	0.73	1.13	0.646018	0	0	3	0	1	1	0
18	0	1	17	0	0	A few mixed population of polymorphous lymphoid cells.Some clusters of atypia of undetermined significant cells are seen.Please follow up.	4	0.62	1.13	0.548673	0	0	3	0	1	1	0
12	1	2	17	0	0	Focal atypical lymphoid tissue.If malignancy is suspected, total removal of this lesion (for diagnosis) is recommended.	3	0.36	0.99	0.363636	0	0	3	0	1	0	0
81	0	1	1	1	0	Presence of some highly atypical cells.Excision biopsy is recommended.	5	2.23	3.77	0.591512	0	0	3	0	1	1	0
13	0	1	1	1	0	Highly suspicious for malignant lymphoma.Excisional biopsy is recommended.	5	1.64	3.44	0.476744	0	0	3	0	1	1	0
63	1	2	14	1	1	Suspicious for metastatic carcinoma.	5	0.76	0.83	0.915663	1	1	3	0	1	1	0
66	1	2	1	1	0	Highly atypical cells with focal crush artifact, cell lineage unclassfied.Please correlate with clinical feature.	5	1.83	2.11	0.867299	0	0	3	0	1	0	0
74	1	1	1	1	1	Increased amount of immature lymphoid cells. Please biopsy to exclude the possibility of lymphoma.	5	2.12	4.2	0.504762	1	1	3	0	1	1	0
49	1	2	8	1	0	Suspicious squamous cell cacinoma with necrosis background.	5	2.94	3.89	0.755784	1	1	3	0	1	1	1
47	0	2	21	0	0	suspicious for lymphoma (see description).[Description]Some atypical cytomorphologic features are present and it is suspicious for follicular lymphoma or MALT lymphoma. The cytologic diagnosis is suspicious, but not diagnostic of lymphoma. Lymph node biopsy is recommended.	5	0.39	1.09	0.357798	0	0	3	0	1	1	0
67	1	1	4	1	1	atypical squamoid cells, suspicious for metastatic squamous cell carcinoma.	5	1.45	1.45	1	1	1	3	1	1	1	0
53	1	3	2	1	1	1. highly atypical cells, suspected of metastatic poorly-differentiated carcinoma.High atypical cells with severely crushed nuclei, suspected of metastatic poorly-differentiated carcinoma; advise correlate diagnosis of clinical and image. 2. Atypia of undetermined significance.Cyst fluid, focal cluster of Hurthle cells, focal spindled cells presenting cytologic atypia.Recommend management: Clinic…	5	1.43	2.07	0.690821	1	1	3	1	1	1	0
62	0	2	12	1	1	? Soft tissue or lymph node, left neck, aspiration, atypical cells of undetermined significance, cannot exclude malignancy.Some clusters of atypical cells; it is not sufficient to diagnose due to poor fixation and preservation. Advise correlation with clinical and image data, a repeat FNA if clinically indicated.	5	0.76	1.14	0.666667	1	1	3	0	1	1	0
45	1	2	7	1	0	Lymph node, left neck, aspiration, suspicious for metastatic papillary thyroid carcinoma	5	1.32	3.07	0.429967	0	1	3	1	0	1	0
63	1	2	1	1	0	Highly atypical cells with discohesive pattern.The possibility of lymphoma is suspicious.Excisional biopsy is recommended (for diagnosis).	5	2.29	3.1	0.73871	0	0	3	0	1	1	0
57	1	2	15	1	0	A few highly atypical cells with squamoid appearance.Presence of necrotic background.The possibility of squamous cell carcinoma is suspicious.	5	3.42	3.73	0.91689	0	1	3	0	1	0	0
43	1	2	3	1	1	Suspicious metastatic squamous cell carcinoma.	5	0.82	1.32	0.621212	0	1	3	1	1	1	0
55	1	2	5	1	1	Atypical cellsNo lymphoid cell background. Few atypical squamous cells with hyperchromatic nuclei are noted, suspicious of metastatic squamous cell carcinoma.	5	0.86	1.17	0.735043	0	1	3	0	1	1	0
37	1	2	3	1	1	Presence of a few highly atypical cells.Suspicious for metastatic carcinoma.	5	1.38	1.69	0.816568	1	1	3	0	0	1	0
14	1	1	17	0	0	Mixed population of polymorphous lymphoid cells with increased medium to large sized lymphoid cells. Tingible body macrophages are still discernible. No salivary gland tissue is included. Some areas show neutrophilic infiltrate with histiocytic aggregation. Atypical lymphoid infiltrate is considered. Please correlate with clinical history about lymph node status. If malignancy is still highly sus…	4	1.44	1.78	0.808989	0	0	3	0	1	1	0
35	1	2	1	1	0	susp. Of hematologic neoplasm( mal. lymphoma). Foci of atypical dyscohesive cells with irregular nuc. And mitoses are seen	5	1.22	1.8	0.677778	0	0	2	0	1	1	0
69	1	2	1	1	0	A few dyscohesive, mild enlarged atypical cells are seen in the lymphoid background. Scattered binucleated cells are present.Focal crush artifact obscures the evaluation.After consultation, atypical cells of undetermined significance are favored, and hematologic neoplasm, such as Hodgkin`s lymphoma can not be excluded.Please correlate with the clinical feature. Lymph node excisional biopsy is rec…	5	1.77	2.62	0.675573	0	0	3	0	1	1	0
55	0	1	18	0	0	Suspicious of malignant lymphoma. Excisional biopsy is recommended.	5	1.6	3.16	0.506329	1	1	3	0	0	1	0
58	1	1	7	1	0	Aggregates of follicular-like cells with nuclear grooving and pseudoinclusion. No abundant lymphoid background is seen.The possibility of thyroid papillary carcinoma is suspected.Surgical intervention is suggested.	5	0.59	0.91	0.648352	0	1	2	1	1	1	0
49	1	2	3	1	1	Suspicious for metastatic carcinoma	5	2.69	2.87	0.937282	1	1	3	0	1	1	0
29	0	1	7	1	0	1. Suspicious for metaplastatic papillary carcinoma. 2. RBCs and some follicular cells are seen	5	1.13	1.9	0.594737	0	1	3	1	1	1	1
19	0	2	7	1	1	Presence of atypical cell clusters with nulcear pseudoinclusion.Suspicious for metastatic papillary thyroid carcinoma.Please correlate with clinical information.	5	0.39	0.62	0.629032	1	1	3	1	1	1	0
37	1	2	2	1	0	A poorly-preserved aspirate contains clusters of highly atypical cells.The possibility of malignancy is suspicious.Total removal of this lesion (for diagnosis) is recommended.	5	2.15	2.4	0.895833	0	0	3	0	1	1	0
68	1	1	3	1	1	Highly atypical cells, suspicious for metastatic squamous cell carcinoma.	5	1.87	3.37	0.554896	1	1	3	1	1	1	1
60	0	1	4	1	0	Suspicious for malignant cells.Presence of atypical keratinized cells, suspicious for metastatic squamous cell carcinoma.	5	1.07	1.79	0.597765	0	0	3	0	1	1	0
55	1	3	1	1	0	Many atypical lymphoid cells with marked nuclear atypia and prominent nucleoli are seen. Atypical lymphoid cell is consider, the possibility of malignant lymphoma cannot be excluded.Please correlate with clinical findings.	5	1.25	1.75	0.714286	0	0	3	0	1	1	0
64	1	2	1	1	0	Suspicious for round cell malignancy.Please biopsy.	5	1	1.55	0.645161	0	0	3	0	1	0	1
55	1	2	7	1	0	1.Slides labeled as `T`:Atypia of undetermined significance.Hypocellularity.A few follicular cells with focal nuclear atypia. 2.Slides labeled as `L`:Suspicious for malignant cells.Please biopsy.	5	1.51	2.63	0.574144	0	0	3	1	1	1	0
31	0	3	7	1	0	1.(thyroid)Labeled as `L`.Presence of highly atypical cells similar to the reference specimen (N2012007382).Papillary carcinoma involvement is compatible. 2.Highly atypical follicular cells with powdery chromatin pattern, nuclear membrane irregularity, grooving, and intranuclear pseudoinclusion.Surgical resection is recommended.	5	0.85	1.12	0.758929	1	1	3	1	1	1	0
31	0	2	1	1	0	Labeled as salivary gland aspiration:Suggestive of lymphoma.Highly atypical lymphoid cells present.No salivary gland epithelial cell is found.Focal evident crush artifact.After consultation Prof. Kuo, malignant lymphoma is favored.Tissue biopsy for immunohistochemical study is recommended.Please correlate with the clinical and further study.	5	1.85	2.61	0.708812	0	0	3	0	1	1	0
62	1	1	8	1	1	Highly atypical cells, suspicious for metastatic squamous cell carcinoma.	5	1.64	2.25	0.728889	1	1	3	0	0	1	1
65	1	1	2	1	1	Labeled as `inferior`.Highly atypical cells, suspicious for metastatic carcinoma.	5	1.2	1.69	0.710059	1	0	3	0	1	1	0

## Sheet: code
Sex		Side		Final diagnoses
0	Female	1	Right	malignant				benign
1	Male	2	Left	1	lymphoma	10	bladder	17	Reactive hyperplasia
		3	Bilateral	2	NPC	11	cervical	18	Tuberculous lymphadenitis
				3	oral	12	breast	19	Kikuchi disease
				4	oropharynx	13	parotid	20	Other granulomatous lymphadenitis
				5	hypopharynx	14	Esophagus	21	Toxoplasmic lymphadenitis
				6	larynx	15	Lung
				7	thyroid	16	conjunctival
				8	MUO
				9	COLON
Neck malignancy		Prior history of malignancy		cytology classification
0	benign	0	without	3	focal atypical/atypic/atypia	mild atypical/atypic/atypia	tumor necrosis
1	malignant	1	with	4	atypical/atypic/atypia
				5	suspicious	highly atypical/atypic/atypia
Boundary		Internal echogenicity		Echogenicity		Calcification
0	clear	0	homogenous	1	hyper	0	Absent
1	vague	1	heterogeneous	2	iso	1	Present
				3	hypo
Architecture		Hilar echogenicity		Vascular pattern
0	cystic	0	Present	0	Hilar or avascular
1	solid	1	Absent	1	other
